# Supplementary material for: A multiscale approach to mapping seabed sediments
Source: PLoS One. 2018 Feb 28;13(2):e0193647. doi: 10.1371/journal.pone.0193647 (PMC5831638; doi:10.1371/journal.pone.0193647)
Supplement: S1 File — Mud, sand, and gravel size fraction data for grab samples collected near Qikiqtarjuaq, NU. (XLSX) [file pone.0193647.s001.xlsx]

## Sheet: Sheet1
x	y	year	site	rep	mud	sand	gravel
-63.8244	67.4935	2014	SB10	G1	0.016807	0.983193	0
-63.8554	67.4899	2014	SB9	G3	0.014957	0.976496	0.008547
-64.0997	67.5529	2014	BC1	G3	0.065657	0.929293	0.005051
-63.8582	67.4902	2014	SB1	G3	0.008696	0.991304	0
-64.0624	67.5856	2014	NB13	G3	0.233645	0.764798	0.001558
-64.0641	67.6037	2014	NB12	G2	0.069507	0.928251	0.002242
-64.0357	67.5236	2014	BC2	G2	0.07672	0.777778	0.145503
-63.8568	67.49	2014	SB9	G1	0.019608	0.980392	0
-63.7886	67.4954	2014	SB8	G3	0.028302	0.962264	0.009434
-63.8242	67.4935	2014	SB10	G4	0.019608	0.970588	0.009804
-64.0627	67.5889	2014	NB7	G4	0.071906	0.928094	0
-63.7913	67.4955	2014	SB8	G2	0.013384	0.954111	0.032505
-63.7674	67.4972	2014	SB5	G3	0.016736	0.970711	0.012552
-63.7723	67.4976	2014	SB2	G1	0.023055	0.976945	0
-63.8247	67.4946	2014	SB4	G4	0.009132	0.990868	0
-64.1767	67.6152	2014	NB2	G2	0.01383	0.812766	0.173404
-64.2017	67.6115	2014	NB4	G1	0.230769	0.767308	0.001923
-64.0177	67.4876	2014	BC4	G1	0.014815	0.97963	0.005556
-64.1764	67.6148	2014	NB2	G3	0	1	0
-64.0637	67.6045	2014	NB12	G4	0.077703	0.922297	0
-64.0678	67.597	2014	NB8	G2	0.003891	0.996109	0
-64.0679	67.5968	2014	NB8	G3	0	1	0
-64.0679	67.5969	2014	NB8	G1	0	0.95572	0.04428
-63.8228	67.4949	2014	SB4	G3	0.011236	0.985955	0.002809
-63.8264	67.4944	2014	SB4	G1	0.005195	0.994805	0
-63.7716	67.4977	2014	SB2	G3	0.007905	0.992095	0
-63.8592	67.4904	2014	SB1	G2	0.01306	0.979478	0.007463
-63.8568	67.4904	2014	SB1	G6	0.18314	0.81686	0
-64.0627	67.5857	2014	NB13	G4	0.197232	0.802768	0
-64.0632	67.5849	2014	NB13	G2	0.230769	0.769231	0
-64.0905	67.6151	2014	NB1	G4	0	1	0
-64.0889	67.6144	2014	NB1	G1	0.013158	0.983553	0.003289
-63.7704	67.4978	2014	SB2	G2	0.0199	0.9801	0
-64.0227	67.4606	2014	I14	G3	0.01269	0.916244	0.071066
-64.0621	67.5908	2014	NB7	G5	0.056701	0.927835	0.015464
-63.7732	67.4971	2014	SB5	G1	0.018927	0.981073	0
-63.7711	67.4971	2014	SB5	G2	0.014981	0.985019	0
-63.8573	67.4897	2014	SB9	G2	0.019737	0.980263	0
-64.2682	67.6136	2014	NB5	G5	0.38535	0.61465	0
-64.0638	67.6039	2014	NB12	G3	0.074713	0.925287	0
-64.0611	67.5912	2014	NB7	G1	0.08076	0.912114	0.007126
-64.2679	67.6135	2014	NB5	G1	0.317597	0.67382	0.008584
-64.2015	67.6112	2014	NB4	G2	0.163823	0.836177	0
-64.2017	67.6106	2014	NB4	G3	0.365079	0.634921	0
-64.0168	67.4874	2014	BC4	G2	0.017413	0.9801	0.002488
-64.0624	67.5666	2015	BS11	G2	0.012563	0.979899	0.007538
-64.0629	67.5666	2015	BS11	G1	0.001447	0.998553	0
-64.0577	67.5217	2015	NB10	G1	0.038309	0.940555	0.021136
-64.1329	67.4812	2015	DS23	G1	0.064212	0.607877	0.327911
-64.2728	67.4507	2015	DS13	G1	0.071233	0.189954	0.738813
-64.0416	67.5837	2015	NB03	G1	0.081883	0.917093	0.001024
-64.0418	67.5838	2015	NB03	G4	0.106516	0.893484	0
-64.0464	67.5897	2015	NS01	G2	0.206494	0.792208	0.001299
-63.9392	67.4444	2015	DS14	G1	0.170582	0.614913	0.214505
-64.047	67.5645	2015	DS05	G2	0.005303	0.52803	0.466667
-64.0418	67.5837	2015	NB03	G3	0.106184	0.887981	0.005834
-64.0966	67.4648	2015	DS22	G1	0.19039	0.528558	0.281052
-63.9397	67.4443	2015	DS14	G3	0.024573	0.412969	0.562457
-63.9383	67.4444	2015	DS14	G2	0.020425	0.156046	0.823529
-63.8405	67.4915	2015	DS06	G2	0.033688	0.941489	0.024823
-63.8286	67.4878	2015	DS21	G1	0.156711	0.800621	0.042669
-64.0387	67.529	2015	DS11	G2	0.106648	0.893352	0
-64.0683	67.5075	2015	DS17	G1	0.092345	0.905225	0.00243
-64.2736	67.4506	2015	DS13	G2	0.035608	0.896142	0.068249
-64.0461	67.5892	2015	NS01	G1	0.169583	0.829071	0.001346
-64.0616	67.503	2015	NB05	G2	0.149477	0.850523	0
-64.0451	67.4653	2015	NB09	G1	0.033543	0.415094	0.551363
-63.8411	67.4911	2015	DS06	G3	0.022079	0.975161	0.00276
-63.8279	67.4874	2015	DS21	G2	0.098057	0.7553	0.146643
-64.0545	67.5385	2015	NB12	G3	0.029948	0.967448	0.002604
-64.0939	67.4864	2015	NB13	G3	0.163515	0.836485	0
-63.8287	67.4874	2015	DS21	G3	0.106244	0.891892	0.001864
-64.0148	67.4573	2015	NB18	G2	0.008214	0.591376	0.400411
-63.8903	67.4863	2015	DS04	G3	0.018789	0.974948	0.006263
-64.0962	67.4644	2015	DS22	G2	0.140873	0.630952	0.228175
-64.0781	67.4663	2015	NS21	G3	0.072358	0.470732	0.456911
-64.0774	67.5078	2015	SS03	G3	0.009891	0.987141	0.002967
-64.0543	67.5391	2015	NB12	G2	0.026163	0.774709	0.199128
-64.0575	67.5218	2015	NB10	G3	0.01153	0.987421	0.001048
-64.0383	67.529	2015	DS11	G4	0.059375	0.9375	0.003125
-64.0451	67.4651	2015	NB09	G3	0.069114	0.724622	0.206263
-64.0898	67.5042	2015	NS03	G2	0.005582	0.58453	0.409888
-64.0547	67.5335	2015	NB12	G6	0.021992	0.950841	0.027167
-64.0767	67.508	2015	BS01	G4	0.002815	0.717905	0.279279
-63.8902	67.4861	2015	DS04	G2	0.044907	0.932092	0.023001
-64.0543	67.522	2015	DS07	G3	0.053181	0.945869	0.00095
-64.0533	67.519	2015	BS19	G3	0.118026	0.879828	0.002146
-63.9651	67.4824	2015	DS24	G3	0.101723	0.840033	0.058244
-64.0764	67.5078	2015	SS03	G1	0.013527	0.976812	0.009662
-64.0545	67.522	2015	DS07	G2	0.040179	0.887277	0.072545
-63.8404	67.4911	2015	DS06	G1	0.020085	0.977801	0.002114
-64.0612	67.5875	2015	NS06	G2	0.170408	0.827551	0.002041
-64.0314	67.4856	2015	NS18	G1	0.03272	0.503067	0.464213
-64.0468	67.5896	2015	NS01	G3	0.171278	0.826087	0.002635
-64.0624	67.5664	2015	BS11	G3	0.009685	0.953188	0.037127
-64.0767	67.508	2015	BS01	G3	0.016234	0.970779	0.012987
-64.0578	67.503	2015	DS08	G5	0.087259	0.912741	0
-64.0419	67.5837	2015	NB03	G2	0.072917	0.927083	0
-64.0535	67.5194	2015	BS19	G2	0.090909	0.907982	0.001109
-64.0616	67.5028	2015	NB05	G3	0.163389	0.698941	0.13767
-64.0382	67.5291	2015	DS11	G1	0.121306	0.87014	0.008554
-64.0627	67.5027	2015	NB05	G1	0.124847	0.872705	0.002448
-64.0613	67.5871	2015	NS06	G1	0.169562	0.829611	0.000827
-64.0766	67.5079	2015	BS01	G2	0.013453	0.98565	0.000897
-64.0311	67.4864	2015	NS18	G2	0.068376	0.744811	0.186813
-63.8901	67.4862	2015	DS04	G1	0.034783	0.96087	0.004348
-64.0716	67.504	2015	DS02	G4	0.014881	0.175595	0.809524
-64.0148	67.4593	2015	NS15	G2	0.002334	0.131855	0.865811
-64.0542	67.5223	2015	DS07	G1	0.008104	0.140477	0.851418
